# Supplementary material for: Melt inclusion constraints on petrogenesis of the 2014–2015 Holuhraun eruption, Iceland
Source: Contrib Mineral Petrol. 2018 Jan 12;173(2):10. doi: 10.1007/s00410-017-1435-0 (PMC6953965; doi:10.1007/s00410-017-1435-0)
Supplement: Supplementary file 2 — Supplementary material 2 (XLS 166 KB) [file 410_2017_1435_MOESM2_ESM.xls]

## Sheet: Sheet1
						Dimensions, um		EPMA, melt inclusion measured compositions, wt.%													EPMA, melt inclusion PEC-corrected compositions, wt.%													EPMA, host MIneral compositions, wt.%												SIMS, melt inclusion compositions, ppm
order	sample	Eruption-date	analysis	type	host	MI-diameter	Host-diameter	SiO2	TiO2	Al2O3	FeO	MnO	MgO	CaO	Na2O	K2O	P2O5	Cr2O3	NiO	total	SiO2	TiO2	Al2O3	FeO	MnO	MgO	CaO	Na2O	K2O	P2O5	Cr2O3	NiO	%PEC	SiO2	TiO2	Al2O3	FeO	MnO	MgO	CaO	Na2O	K2O	NiO	Cr2O3	BaO	Si	H2O*	Li	B
1	H14	2014-08-31	H14-2-MI1	MI	olv	62	1000	48.92	1.0335	14.5	9.73	0.1714	8.08	14.16	1.73	0.0843	0.1061	0.0306	0.0105	98.7918	49.49	1.04	14.58	9.1382	0.17	8.96	14.24	1.74	0.08	0.1	0.03	0.0105	5	40.04	0.0033	0.0384	13.32	0.1977	46.14	0.3507	-	-	0.2026	0.0388	-	228672	0.147842	3.29516	0.382157
2	H14	2014-08-31	H14-2-MI1_b	MI	olv	62	1000	48.94	1.0169	14.73	9.7	0.1809	7.94	14.2	1.81	0.0882	0.0595	0.0625	0.0134	98.9734	49.26	1.01	14.66	9.1382	0.18	9.02	14.13	1.8	0.09	0.23	0.06	0.0134	5	40.04	0.0033	0.0384	13.32	0.1977	46.14	0.3507	-	-	0.2026	0.0388	-	-	-	-	-
3	H14	2014-08-31	H14-3-MI1	MI	plg	70	780	48.8	2.25	13.68	10.4	0.1807	8.37	12.14	1.98	0.1567	0.2111	0.0069	-	98.4889	48.6495	2.13924	14.712	9.90958	0.171665	7.9609	12.3985	1.94649	0.149395	0.20221	0.006555	0	5	45.79	0.0349	34.32	0.5917	0	0.188	17.31	1.3098	0.0106	-	-	0.0333	228111	0.20993	4.4538	0.769754
4	H14	2014-08-31	H14-3-MI2	MI	plg	38	780	49.6	1.6296	13.78	9.8	0.1997	8.37	12.08	2.13	0.1659	0.1999	0.001	0.0357	98.2835	49.4805	1.54992	14.809	9.33768	0.189715	7.96448	12.272	2.1235	0.158455	0.191075	0.00095	0.033915	5	47.21	0.0361	34.36	0.5535	0	0.2596	15.92	2	0.017	-	-	0.0234	231850	0.233825	4.39948	0.575565
5	H14	2014-08-31	H14-4-MI1	MI	plg	40	1500	49.12	1.1143	13.93	9.91	0.2105	8.89	12.98	1.8	0.095	0.0924	0.0221	0.0241	98.4683	48.9785	1.05994	14.935	9.43744	0.199975	8.4574	13.1935	1.7845	0.091075	0.090445	0.020995	0.022895	5	46.29	0.027	34.03	0.4587	0	0.238	17.25	1.49	0.0165	-	-	0.0533	229607	0.189688	4.96187	0.34815
6	H14	2014-08-31	H14-4-MI2	MI	plg	35	1500	48.96	1.08	13.73	10.46	0.1864	9.22	13.15	1.71	0.1046	0.1013	0.0244	0.0157	99.0018	48.8265	1.02735	14.745	9.95993	0.17708	8.7709	13.355	1.699	0.100195	0.0989	0.02318	0.014915	5	-	-	-	-	-	-	-	-	-	-	-	-	228859	0.188257	4.72929	0.39736
7	H14	2014-08-31	H14-5-MI1	MI	plg	39.1	520	49.86	1.229	14.11	10.09	0.201	8.14	12.31	2.1	0.1876	0.1166	0.0295	0.0199	98.7147	49.6655	1.1689	15.1115	9.60858	0.19095	7.74151	12.5625	2.064	0.179335	0.11077	0.028025	0.018905	5	46.28	0.006	33.8	0.4654	0	0.1981	16.97	1.56	0.0213	-	-	0	233066	0.329761	2.35781	0.702064
8	H14	2014-08-31	H14-5-MI2	MI	plg	80.4	520	49.32	1.2318	14.23	10.26	0.1898	8.25	12.42	1.96	0.1961	0.0819	0.0236	0.015	98.5067	49.168	1.17051	15.2085	9.77027	0.18031	7.84741	12.6475	1.94	0.18736	0.077805	0.02242	0.01425	5	46.47	0.0282	34	0.4795	0.0235	0.1904	16.86	1.65	0.0264	-	-	0.0152	230541	0.212363	0.0887687	0.701656
9	H14	2014-08-31	H14-5-MI3	MI	plg	88.1	520	49.65	1.1678	14.15	10.72	0.1589	8.16	12.33	2.17	0.1832	0.0824	0.0003	0.0037	99.0977	49.491	1.11082	15.1425	10.208	0.15213	7.76152	12.5565	2.144	0.17536	0.07904	0.000285	0.003515	5	-	-	-	-	-	-	-	-	-	-	-	-	232084	0.312861	3.39284	0.726996
10	H14	2014-08-31	H14-5-MI4	MI	plg	64.2	520	49.55	1.1628	14.3	10.57	0.1897	8.18	12.32	2.22	0.1923	0.1094	0.0353	0.0236	99.1726	49.371	1.10601	15.292	10.0646	0.180215	7.77951	12.572	2.178	0.1838	0.10393	0.033535	0.02242	5	-	-	-	-	-	-	-	-	-	-	-	-	231617	0.3261	2.95366	0.666505
11	H14	2014-08-31	H14-6-MI1	MI	plg	76.4	1300	49.05	1.1869	13.86	10.86	0.1562	9.04	12.73	1.99	0.1392	0.1361	0.0385	0.0064	99.4701	48.888	1.12782	14.897	10.3384	0.14904	8.5981	12.978	1.95452	0.13277	0.12994	0.036575	0.00608	5	45.87	0	34.18	0.4434	0.0168	0.1999	17.17	1.38	0.0086	-	-	0	229279	0.252302	4.17745	0.405594
12	H14	2014-08-31	H14-6-MI2	MI	plg	35.9	1300	49.25	1.164	13.86	10.74	0.181	9.17	12.62	1.89	0.1383	0.0776	0.0336	0.0026	99.3911	49.081	1.1058	14.876	10.2252	0.17279	8.7215	12.8475	1.8645	0.131815	0.07372	0.03192	0.00247	5	-	-	-	-	-	-	-	-	-	-	-	-	230214	0.257358	4.0168	0.466384
13	H14	2014-08-31	H14-6-MI4	MI	plg	40.6	1300	48.88	1.2368	13.89	10.79	0.1913	9.13	12.56	1.98	0.1211	0.0524	0.0441	0.0232	99.1766	48.7295	1.17496	14.9045	10.2727	0.182575	8.6835	12.7905	1.95	0.115475	0.04978	0.041895	0.02204	5	-	-	-	-	-	-	-	-	-	-	-	-	228485	0.244622	4.09231	0.473505
14	H14	2014-08-31	H14-7-MI1	MI	plg	174.5	530	49.03	1.1917	14.23	10	0.1543	8.74	13.68	1.76	0.1028	0.105	0.0382	0.0396	99.322	48.872	1.13338	15.2295	9.52268	0.146905	8.31593	13.8645	1.7425	0.09813	0.099955	0.03629	0.03762	5	45.93	0.0355	34.45	0.4589	0	0.2275	17.43	1.2724	0.0119	-	-	0	229186	0.126336	3.34325	0.411378
15	H14	2014-08-31	H14-7-MI1_b	MI	plg	174.5	530	49.12	1.1779	14.29	9.9	0.1934	8.81	13.8	1.66	0.0864	0.0899	0.0399	0.0299	99.4434	48.9605	1.12078	15.298	9.42794	0.18373	8.38087	13.9815	1.64062	0.082675	0.085405	0.037905	0.028405	5	45.93	0.0355	34.45	0.4589	0	0.2275	17.43	1.2724	0.0119	-	-	0	-	-	-	-
16	H14	2014-08-31	H14-7-MI2	MI	plg	82.1	530	49.71	1.1775	14.33	9.55	0.1952	8.65	13.74	1.87	0.1009	0.0901	0.0461	0.0046	99.6826	49.518	1.11989	15.3245	9.09518	0.18576	8.23043	13.9215	1.847	0.096325	0.0858	0.043795	0.00437	5	-	-	-	-	-	-	-	-	-	-	-	-	232364	0.131867	3.17464	0.487179
17	H14	2014-08-31	H14-7-MI3	MI	plg	63.4	530	49.7	1.0239	14.35	9.33	0.1608	8.76	13.58	1.9	0.1234	0.0595	0.0331	-	99.2143	49.5115	0.97448	15.355	8.88645	0.15276	8.33338	13.7725	1.86862	0.117825	0.056525	0.031445	0	5	-	-	-	-	-	-	-	-	-	-	-	-	232318	0.127553	3.0447	0.44196
18	H14	2014-08-31	H14-8-MI1	MI	plg	62	1000	49.43	1.5225	14.4	11.45	0.2039	7.61	11.89	2.23	0.2021	0.1767	0.0139	-	99.4608	49.3708	1.49307	14.7912	11.2315	0.200344	7.4609	11.9884	2.2174	0.198504	0.173446	0.013622	0	2	-	-	-	-	-	-	-	-	-	-	-	-	231056	0.392318	3.92484	0.888505
19	H14	2014-08-31	H14-8-MI1_R	MI	plg	62	530	49.47	1.4979	14.32	11.45	0.2033	7.67	11.9	2.25	0.1975	0.1653	0.0126	0.0019	99.4862	49.41	1.46896	14.7128	11.2315	0.199756	7.5197	11.9982	2.237	0.193996	0.162274	0.012348	0.001862	2	-	-	-	-	-	-	-	-	-	-	-	-	-	-	-	-
20	H14	2014-08-31	H14-8-MI2	MI	plg	80.4	1000	49.33	1.5398	14.29	11.56	0.2145	7.39	11.91	2.07	0.2051	0.1562	-	-	99.034	49.3112	1.50976	14.656	11.3408	0.210226	7.24696	11.9804	2.0772	0.201624	0.153264	0	0	2	48.39	0.0377	32.59	0.5989	0.0008	0.2379	15.43	2.43	0.0313	-	-	0.0094	230588	0.405996	3.87561	0.797514
21	H14	2014-08-31	H14-11-MI1	MI	olv	49.2	750	49.06	0.9861	14.87	9.87	0.1885	8.04	14.17	1.69	0.0952	0.0806	0.0619	0.0167	99.3707	49.03	0.96	14.47	9.6915	0.18	9.58	13.79	1.64	0.09	0.08	0.06	0.0167	5	39.99	0.0066	0.0573	13.28	0.1961	46.28	0.3481	-	-	0.1924	0.0556	-	229326	0.137454	3.17684	0.411255
22	H14	2014-08-31	H14a-1-MI1	MI	plg	26.8	1000	50.02	0.8294	13.42	9.67	0.1972	10.27	12.43	2.12	0.1615	0.0559	0.0066	0.0239	99.4317	49.8315	0.788295	14.448	9.20809	0.1878	9.76812	12.6725	2.0885	0.15448	0.053575	0.00627	0.022705	5	46.56	0.0098	34.21	0.48	0	0.2475	17.04	1.5	0.0099	-	-	0.0387	233813	0.342426	8.70785	0.245754
23	H14	2014-08-31	H14a-2-MI1	MI	plg	42.2	1100	49.77	0.9418	13.76	10.69	0.1849	8.82	12.94	1.84	0.1224	0.0538	0.0537	0.0038	99.4703	49.5315	0.89471	14.8295	10.178	0.175695	8.3876	13.199	1.79464	0.117115	0.05111	0.051015	0.00361	5	45	0	35.15	0.4505	0.0008	0.172	18.12	0.9328	0.0167	-	-	0	232645	0.215953	3.18714	0.349588
24	H14	2014-08-31	H14a-2-MI2	MI	plg	122.5	1100	49.37	0.7227	13.97	10.85	0.1944	9.1	13.14	1.97	0.1281	0.0424	0.0501	0.0044	99.8131	49.1515	0.686565	15.029	10.33	0.18472	8.6536	13.389	1.91814	0.12253	0.04028	0.047595	0.00418	5	-	-	-	-	-	-	-	-	-	-	-	-	230775	0.209032	3.24259	0.224807
25	H14	2014-08-31	H14a-2-MI2_b	MI	plg	122.5	1100	49.73	0.7319	14.02	10.72	0.1802	9.05	13.05	1.86	0.1191	0.0488	0.0455	0.0396	99.8615	49.4935	0.695305	15.0765	10.2065	0.17123	8.6061	13.3035	1.81364	0.11398	0.04636	0.043225	0.03762	5	-	-	-	-	-	-	-	-	-	-	-	-	-	-	-	-
26	H14	2014-08-31	H14a-4-MI1	MI	plg	144.3	950	49.55	1.1511	13.87	10.6	0.1942	8.63	12.3	2.14	0.1913	0.0799	0.0156	0.0019	99.0247	49.3515	1.09461	14.9065	10.0935	0.18449	8.20617	12.567	2.09736	0.182265	0.075905	0.01482	0.001805	5	45.24	0.0275	34.76	0.4417	0.0103	0.1559	17.54	1.2506	0.0137	-	-	0.0058	231617	0.348719	3.21136	0.553552
27	H14	2014-08-31	H14a-4-MI1_b	MI	plg	144.3	950	49.7	1.1358	14.08	10.56	0.152	8.83	12.45	2.12	0.1963	0.1074	0.0392	0.0125	99.6687	49.477	1.08038	15.114	10.0541	0.144915	8.3963	12.7045	2.07653	0.18717	0.10232	0.03724	0.011875	5	45.24	0.0275	34.76	0.4417	0.0103	0.1559	17.54	1.2506	0.0137	-	-	0.0058	-	-	-	-
28	H14	2014-08-31	H14a-5-MI1	MI	plg	59.9	980	49.54	1.282	14.05	12.72	0.2177	5.89	13.25	1.99	0.1313	0.1092	0.0111	0.006	99.586	49.6078	1.30744	13.642	12.9681	0.222143	6.00595	13.1737	2.00061	0.133571	0.111022	0.0113265	0.00612245	-2	46.22	0.0355	34.04	0.561	0	0.2084	16.99	1.47	0.02	-	-	0.0199	231570	0.129936	3.4973	0.791474
29	H14	2014-08-31	H14a-5-MI3	MI	plg	33.2	980	49.61	1.4178	13.96	11.88	0.1727	6.41	13.3	2.03	0.1391	0.0292	0.0126	0.01	99.309	49.6849	1.44606	13.551	12.1118	0.176224	6.53629	13.2151	2.04286	0.141555	0.0296408	0.0128571	0.0102041	-2	45.94	0.0329	34	0.5227	0	0.222	17.46	1.4	0.0188	-	-	0.0076	231897	0.138788	3.49165	0.814918
30	H14	2014-08-31	H14a-6-MI1	MI	plg	52.3	1000	49.45	1.68	13.39	12.2	0.2431	7.62	11.54	2.15	0.1993	0.1772	0.002	0.028	99.0474	49.317	1.5976	14.388	11.6208	0.230945	7.24901	11.788	2.1305	0.190795	0.16837	0.0019	0.0266	5	46.79	0.0319	33.35	0.6153	0	0.2003	16.5	1.76	0.0292	-	-	0.0006	231149	0.508542	5.58178	1.0579
31	H14	2014-08-31	H14a-6-MI2	MI	plg	37.9	1000	49.49	1.72	13.15	12.08	0.2118	7.54	11.51	2.22	0.2007	0.1604	0.0144	-	98.6571	49.367	1.63682	14.177	11.5087	0.201415	7.17256	11.7645	2.1985	0.19135	0.15326	0.01368	0	5	47.03	0.0565	33.69	0.6544	0.0041	0.1912	16.6	1.79	0.0137	-	-	0.0176	231336	0.567197	6.04982	0.665058
32	H14	2014-08-31	H14a-6-MI4	MI	plg	43.4	1000	49.6	1.6206	13.59	12.05	0.2261	7.63	11.77	2.16	0.1988	0.1384	-	0.0144	99.3762	49.7945	1.53974	14.363	11.801	0.192755	7.35639	11.641	2.226	0.188675	0.117705	0.01653	0.01786	5	50.07	0.0623	31.52	0.6102	0	0.2578	14.51	2.91	0.0419	-	-	0	231850	0.524633	4.23026	0.624836
33	H14	2014-08-31	H14a-6-MI5	MI	plg	26.7	1000	49.55	1.74	13.61	11.95	0.204	7.49	11.72	2.25	0.1931	0.1333	0.0161	0.0061	99.2443	49.523	1.54094	14.542	11.4806	0.2151	7.26031	11.966	2.167	0.190235	0.13148	0	0.01368	5	48.06	0.0274	32.63	0.6613	0.0061	0.2362	15.69	2.3	0.0275	-	-	0	231617	0.283746	4.17978	0.450631
34	H14	2014-08-31	H14a-6-MI6	MI	plg	48.1	1000	49.52	1.68	13.72	12.12	0.1946	7.22	11.51	2.25	0.2315	0.1773	0.0083	0.036	99.033	49.424	1.65583	14.614	11.3852	0.194005	7.12506	11.964	2.227	0.18413	0.127515	0.015295	0.005795	5	-	-	-	-	-	-	-	-	-	-	-	-	231476	0.575158	5.62068	0.545029
35	H14	2014-08-31	H14a-7-MI1	MI	olv	27.4	750	50.01	1.5844	14.11	12.26	0.1868	7.05	12.15	2.23	0.1883	0.1294	-	0.0057	100.266	49.46	1.52	13.55	12	0.18	8.53	11.66	2.14	0.18	0.12	0	0.0057	5	38.82	0	0.0407	18.05	0.26665	42.935	0.32075	-	-	-	-	-	233767	0.359132	4.66501	0.601937
36	H14	2014-08-31	H14a-12-MI1	MI	plg	44.7	500	49.38	1.3961	13.84	11.14	0.1883	8.09	12.45	2.07	0.2116	0.0802	0.0176	0.0161	99.2486	49.1995	1.32925	14.8625	10.607	0.17945	7.69376	12.6785	2.036	0.202175	0.07619	0.01672	0.015295	5	45.86	0.0245	34.13	0.4972	0.035	0.1877	17.03	1.39	0.0218	-	-	0.0187	230822	0.430181	3.33645	0.752468
37	H14	2014-08-31	H14a-13-MI1	MI	plg	39.1	450	49.58	1.3299	13.87	11.14	0.1576	8.12	12.1	2.18	0.228	0.1193	0.0159	-	99.1798	49.436	1.26345	14.882	10.6084	0.14972	7.72379	12.332	2.15	0.217655	0.113335	0.015105	0	5	46.7	0.001	34.11	0.5084	0	0.1958	16.74	1.58	0.0211	-	-	0	231757	0.42101	3.03637	0.67902
38	H14	2014-08-31	H14a-15-MI1	MI	plg	40.4	400	49.26	1.49	13.87	10.87	0.1659	8.21	12.32	2.11	0.2162	0.1284	0.0134	-	99.0052	49.0975	1.41578	14.9025	10.3519	0.157605	7.80739	12.56	2.07185	0.206405	0.12198	0.01273	0	5	45.81	0.0393	34.41	0.4513	0	0.1869	17.05	1.3334	0.0236	-	-	0.0328	230261	0.495424	3.46738	0.755317
39	H14	2014-08-31	H14a-17-MI1	MI	plg	37.9	450	49.08	1.2063	13.22	11.51	0.2214	8.72	12.29	2.16	0.2367	0.103	0.022	0.0094	99.1077	48.9225	1.14855	14.2765	10.9599	0.210805	8.29314	12.525	2.122	0.226185	0.09785	0.0209	0.00893	5	45.93	0.0513	34.35	0.5089	0.0095	0.1829	16.99	1.4	0.0264	-	-	0	229420	0.400026	2.97732	0.621883
40	H14	2014-08-31	H14a-17-MI2	MI	plg	36.5	450	49.62	1.2813	13.76	11.19	0.1922	8.08	12.31	2.18	0.2379	0.1294	-	0.0064	99.3347	49.452	1.2179	14.7855	10.6549	0.18338	7.68537	12.5635	2.1395	0.226995	0.12293	0	0.00608	5	46.26	0.0133	34.27	0.4888	0.0158	0.1873	17.38	1.37	0.0198	-	-	0	231944	0.383858	2.57262	0.589896
41	H14	2014-08-31	3-H14-1-MI1	MI	plg	48	1000	49.88	0.696	13.77	8.59	0.166	10.9	12.33	2	0.1352	0.082	0.0675	0.0162	98.8532	50.017	0.728325	14.6135	8.30541	0.169435	10.4515	12.594	1.9887	0.12879	0.07961	0	0	-	45.75	0.0325	34.37	0.4784	0.0045	0.2655	17.4	1.2699	0	-	-	0	233159	0.59227	1.22651	0.181128
42	H14	2014-08-31	3-H14-1-MI2	MI	plg	50	1000	49.69	0.6484	13.63	8.59	0.1837	10.9	12.27	1.89	0.117	0.0896	0.0274	0.0062	98.2662	49.493	0.617605	14.667	8.18442	0.17474	10.3683	12.5265	1.85899	0.11115	0.08512	0.02603	0.00589	5	45.12	0	34.82	0.424	0.0013	0.1687	17.78	0.9939	0.0068	-	-	0	232271	0.579804	1.35516	0.235276
43	H14	2014-08-31	3-H14-2-MI1	MI	plg	95	1800	49.42	1.1321	13.29	10.12	0.1536	9.42	12.91	1.74	0.1329	0.0654	0.0343	0.0278	98.6772	49.225	1.07675	14.343	9.6363	0.14592	8.95966	13.153	1.71259	0.12657	0.06213	0.032585	0.02641	5	45.52	0.025	34.35	0.446	0	0.2132	17.77	1.1919	0.0063	-	-	0	231009	0.4199	3.74089	0.297474
44	H14	2014-08-31	3-H14-3-MI1	MI	plg	40	1180	49.96	0.7879	13.97	9.65	0.1789	9.4	13.13	1.84	0.0965	0.0437	0.0825	0.0012	99.3757	49.755	0.750955	15.0055	9.18844	0.171045	8.94092	13.3545	1.80647	0.09199	0.041515	0.078375	0.00114	5	45.66	0	34.11	0.4984	0.0234	0.2565	17.42	1.3041	0.0112	-	-	0	233533	0.318875	0.840046	0.27461
45	JG-040914-02	2014-09-04	JG-3-MI1	MI	plg	41	600	49.8	1.4876	12.7	10.53	0.2118	9	12.68	1.84	0.1821	0.0735	0.0495	-	98.8717	49.651	1.4155	13.7475	10.0297	0.201795	8.56194	12.893	1.8285	0.1744	0.069825	0.047025	0	5	46.82	0.0456	33.65	0.5237	0.0117	0.2388	16.94	1.61	0.0281	-	-	0	238373	0.476756	5.12529	0.618894
46	JG-040914-02	2014-09-04	JG12-MI1	MI	plg	31.65	850	49.53	1.371	13.28	11.3	0.2002	7.87	11.78	2.19	0.1895	0.149	0.0672	-	98.2474	49.351	1.30404	14.339	10.7619	0.19019	7.48407	12.0525	2.148	0.18073	0.144	0.06384	0	5	45.95	0.0318	34.46	0.5382	0	0.1513	17.23	1.35	0.0141	-	-	0.049	231523	0.544779	4.1151	0.391174
47	JG-040914-02	2014-09-04	2-JG-7-MI1	MI	plg	35	700	-	-	-	-	-	-	-	-	-	-	-	-	-	-	-	-	-	-	-	-	-	-	-	-	-	-	46.84	0	33.1	0.6344	0	0.1803	16.39	1.99	0.0374	-	-	0.0164	233720	0.522256	5.78483	0.610429
48	WM-1498-1	2014-09-08	WM-2-MI1	MI	plg	20.8	450	49.4	1.91	13.5	12.82	0.2417	6.47	11.19	2.34	0.2616	0.2357	0.0225	0.0199	98.8171	49.337	1.87194	13.9142	12.5738	0.236866	6.34509	11.3124	2.3222	0.256974	0.230986	0.02205	0.019502	2	46.38	0.0518	33.98	0.4857	0	0.2214	17.24	1.48	0.0195	-	-	0.0536	230915	0.488242	5.41412	0.684334
49	WM-1498-1	2014-09-08	WM-3-MI1	MI	plg	46	800	49.9	1.77	13.21	12.48	0.2163	6.76	11.46	2.33	0.2165	0.1896	0.0237	-	98.936	49.816	1.68331	14.177	11.8895	0.205485	6.43316	11.674	2.3255	0.207045	0.180965	0.022515	0	5	47.78	0.0651	32.98	0.684	0	0.2028	15.82	2.09	0.0375	-	-	0.0198	233253	0.512743	5.82318	0.663405
50	WM-1498-1	2014-09-08	WM-3-MI2	MI	plg	70	800	49.59	1.75	13.41	12.27	0.2158	6.97	11.36	2.2	0.2202	0.1277	0.0162	0.0057	98.4898	49.4995	1.66575	14.3885	11.6907	0.20501	6.63164	11.583	2.1945	0.211065	0.122305	0.01539	0.005415	5	50.35	0.0588	31.1	0.6792	0	0.2275	14.07	3.12	0.0435	-	-	0.0128	231803	0.503185	5.94519	0.655432
51	WM-1498-1	2014-09-08	WM-4-MI1	MI	plg	30.5	700	49.05	1.95	11.54	13.72	0.222	8.03	11.42	2.04	0.2383	0.1489	0.0169	0.0373	98.8199	48.923	1.76151	13.684	12.4164	0.1998	7.24728	11.86	2.045	0.21822	0.13599	0.01521	0.03357	10	48.15	0.0557	32.94	0.7101	0.0347	0.222	15.84	2.16	0.0274	-	-	0.0186	229279	0.508127	5.45319	0.646019
52	WM-1498-1	2014-09-08	WM-4-MI2	MI	plg	39.8	700	49.44	1.73	13.01	12.71	0.267	7.21	11.36	2.29	0.2031	0.1873	0.0147	0.0125	98.8009	49.379	1.64532	13.987	12.108	0.25365	6.86066	11.579	2.2875	0.194315	0.17878	0.013965	0.011875	5	50.39	0.045	31.03	0.7895	0.0461	0.2526	14.18	2.97	0.0501	-	-	0	231102	0.532489	5.64644	0.72921
53	WM-1498-1	2014-09-08	WM-5-MI1	MI	plg	23.7	375	49.08	1.5151	12.72	12.84	0.1922	7.71	11.52	2.17	0.2287	0.154	0.0411	0.0228	98.5022	48.979	1.44092	13.7635	12.2312	0.183195	7.33434	11.778	2.1425	0.21844	0.147085	0.039045	0.02166	5	48.2	0.008	32.79	0.6974	0.0155	0.2106	15.86	2.17	0.0261	-	-	0	229420	0.465492	5.41912	0.543122
54	WM-1498-1	2014-09-08	WM-6-MI1	MI	plg	20.8	500	49.22	1.4411	13.17	11.84	0.17	7.72	11.7	2.27	0.1999	0.1509	0.0114	0.017	98.252	49.1015	1.3697	14.1965	11.276	0.162275	7.34396	11.9465	2.238	0.190665	0.145015	0.01083	0.01615	5	47.31	0.0499	33.45	0.6226	0.009	0.1991	16.43	1.95	0.019	-	-	0.0186	230074	0.476568	5.35828	0.569158
55	WM-1498-1	2014-09-08	WM-7-MI1	MI	plg	24.8	755	49.93	1.2389	13.46	11.9	0.2085	7.53	11.54	2.17	0.2075	0.118	0.0298	-	98.6659	49.93	1.2389	13.46	11.9	0.2085	7.53	11.54	2.17	0.2075	0.118	0.0298	0	5	-	-	-	-	-	-	-	-	-	-	-	-	233393	0.485077	5.47763	0.502317
56	JAS-130914-001	2014-09-13	JAS-1-MI1	MI	plg	23.6	450	49.62	1.1937	12.98	11.39	0.2087	8.78	11.46	2.19	0.2001	0.1133	0.0475	-	98.4988	49.454	1.13626	14.034	10.8493	0.19909	8.35039	11.756	2.159	0.19084	0.10863	0.045125	0	5	50.57	0.0802	30.65	0.7599	0.0056	0.2484	14.04	3.27	0.0512	-	-	0	231944	0.59143	5.47078	0.533078
57	JAS-130914-001	2014-09-13	JAS-1-MI2	MI	plg	21.3	450	49.83	1.1387	14.81	10.77	0.2263	8.11	12.21	2.06	0.1609	0.0557	0.0506	0.0193	99.7272	49.1148	1.06836	14.0024	11.0663	0.223644	8.34531	11.97	1.92466	0.2255	0.0882	0.033968	0.015048	12	50.66	0.0437	30.76	0.7348	0	0.2541	13.83	3.24	0.0538	-	-	0.0507	232925	0.576233	5.43119	0.692949
58	JAS-130914-001	2014-09-13	JAS-1-MI2_b	MI	plg	21.3	450	49.56	1.2062	11.21	12.5	0.2514	9.46	11.22	2.01	0.2537	0.096	0.0386	0.0171	98.1476	49.83	1.1387	14.81	10.77	0.2263	8.11	12.21	2.06	0.1609	0.0557	0.0506	0.0193	-	50.66	0.0437	30.76	0.7348	0	0.2541	13.83	3.24	0.0538	-	-	0.0507	-	-	-	-
59	JAS-130914-001	2014-09-13	JAS-3-MI1	MI	plg	15.4	340	48.6	1.3533	12.33	11.51	0.1993	9.26	12.33	1.85	0.1953	0.1032	0.0523	0.0224	98.1324	48.3384	1.24579	14.146	10.6248	0.183764	8.53299	12.7764	1.78888	0.18058	0.094944	0.048116	0.020608	8	45.73	0.0195	34.65	0.4668	0.0218	0.194	17.73	1.2977	0.0124	-	-	0.0339	227176	0.479469	4.40537	0.527203
60	JAS-130914-001	2014-09-13	JAS-3-MI1_b	MI	plg	15.4	450	48.65	1.3605	11.98	11.93	0.1823	9.55	12.58	1.68	0.1796	0.1228	0.0538	-	98.5938	48.4164	1.25322	13.7936	11.0129	0.16946	8.80152	12.992	1.64942	0.166224	0.115688	0.049496	0	8	45.73	0.0195	34.65	0.4668	0.0218	0.194	17.73	1.2977	0.0124	-	-	0.0339	-	-	-	-
61	JAS-130914-001	2014-09-13	JAS-5-MI1	MI	plg	39.5	650	48.88	1.5033	13.15	10.96	0.181	8.54	11.61	2.04	0.1906	0.1465	0.0382	-	97.5844	48.7805	1.43067	14.1765	10.4406	0.172755	8.12325	11.8585	2.021	0.18141	0.1397	0.03629	0	5	46.38	0.0427	34.2	0.547	0.0186	0.2028	16.79	1.57	0.0193	-	-	0.0023	233969	0.574321	5.63261	0.682566
62	JAS-130914-001	2014-09-13	JAS-10-MI1	MI	plg	23.4	400	49.51	1.5293	12.62	12.93	0.2337	7.56	11.38	2.08	0.2498	0.1414	0.0314	-	98.6158	49.3235	1.45497	13.718	12.3147	0.222015	7.18935	11.673	2.03676	0.23874	0.135585	0.02983	0	-	47.59	0.0422	33.08	0.7004	0	0.1853	16.13	2.01	0.033	-	-	0	236985	0.405307	4.41009	0.478203
63	JAS-130914-001	2014-09-13	JAS-10-MI2	MI	plg	22.5	400	49.16	1.466	11.92	13.77	0.2633	7.85	11.46	1.98	0.2354	0.1581	0.0366	0.0107	98.6871	49.0344	1.3521	13.6128	12.7244	0.242236	7.23682	11.8336	1.9824	0.219208	0.145452	0.033672	0.009844	8	-	-	-	-	-	-	-	-	-	-	-	-	235309	0.502673	4.97387	0.512281
64	JAS-130914-001	2014-09-13	JAS-12-MI1	MI	olv	54.4	400	49.32	1.84	13.44	13.38	0.2133	6.51	11.21	2.28	0.2271	0.2313	0.0012	0.0273	99.0802	49.69	1.82	13.27	12.7145	0.21	8.17	11.06	2.25	0.22	0.23	0	0.0273	5	38.59	0.0098	0.0342	19.16	0.2665	41.78	0.3289	-	-	-	-	-	236075	0.483165	5.93365	0.697816
65	JAS-130914-001	2014-09-13	JAS-12-MI2	MI	olv	30	400	49.2	1.91	13.49	13.72	0.1973	6.01	11.35	2.46	0.2316	0.1775	-	0.0173	99.172	49.83	1.91	13.42	12.7323	0.19	7.89	1.33	2.46	0.18	0.18	0	0.0173	5	38.71	0.0042	0.0379	19.08	0.316	42.22	0.3043	-	-	-	-	-	235501	0.484126	6.06798	0.733008
66	JAS-130914-001	2014-09-13	2-JAS-6-MI1	MI	olv	23.1	150	47.95	1.84	12.8	13.96	0.2313	7.51	10.91	2.6	0.2168	0.2064	0.0011	-	98.6049	48.8128	1.47642	13.44	12.4473	0.218224	7.87319	12.026	1.9176	0.181508	0.1048	0.017848	0	8	38.47	0.0206	0.065	20.28	0.3208	41.15	0.3126	-	-	0.0977	0.0089	-	224137	0.18584	5.03641	0.571871
67	JAS-130914-001	2014-09-13	3-JAS-1-MI1	MI	cpx	100	600	48.34	1.6365	14.56	11.95	0.2232	7.24	11.71	2.01	0.1569	0.0938	0.0106	0.0004	98.291	48.519	1.57764	13.966	11.6315	0.218215	7.7285	12.154	1.91999	0.149055	0.08911	0.02898	0.001535	5	52.49	0.404	2.37	5.92	0.167	17.37	19.83	0.1946	-	0.0508	0.3502	-	225960	0.415698	3.79029	0.533438
68	JAS-130914-001	2014-09-13	3-JAS-1-MI1_b	MI	cpx	100	600	48.24	1.632	14.63	11.93	0.2165	7.28	11.67	2.13	0.1522	0.1586	0.026	0.0115	98.4347	48.4525	1.5706	14.017	11.6295	0.214025	7.7845	12.078	2.03323	0.14459	0.15067	0.04221	0.013465	5	52.49	0.404	2.37	5.92	0.167	17.37	19.83	0.1946	-	0.0508	0.3502	-	-	-	-	-
69	JAS-130914-001	2014-09-13	3-JAS-1-MI2	MI	cpx	50	600	48.59	1.6502	14.6	12.38	0.1719	7.25	11.97	2.19	0.1399	0.1538	0.0164	0.0026	99.4826	49.7005	1.61834	14.276	11.78	0.187455	7.3095	11.9815	1.87159	0.142025	0.11628	0.02637	0.00177	5	51.02	0.5308	3.09	7.01	0.1733	17.97	18.15	0.1896	-	0.0381	0.3341	-	227129	0.423835	3.83784	0.505863
70	JAS-130914-001	2014-09-13	3-JAS-2-MI1	MI	cpx	60	600	49.57	1.68	14.89	12.09	0.1912	6.79	11.55	1.96	0.1495	0.1224	0.0078	-	99.374	48.753	1.5881	14.0115	12.047	0.171325	7.7385	12.3825	2.09204	0.132905	0.14611	0.039955	0.00287	5	52.18	0.4468	2.61	5.89	0.1163	17.18	20.18	0.1917	-	0.0354	0.3792	-	231710	0.470056	3.88126	0.536288
71	JAS-130914-001	2014-09-13	3-JAS-2-MI2	MI	cpx	60	600	-	-	-	-	-	-	-	-	-	-	-	-	-	49.41	1.96	13.3	13.6	0.1856	6.72	11.04	2.38	0.2471	0.1978	0.0056	0.0082	-	51.92	0.4594	2.68	5.58	0.1235	17.01	20.59	0.2097	-	0.0231	0.3782	-	233720	0.455589	3.86338	0.54643
72	AH-170914	2014-09-17	3-AH-1-MI1	MI	plg	100	2500	49.61	1.5114	12.88	12.18	0.2276	7.87	11.76	2.13	0.1732	0.1264	0.0504	0.0239	98.9084	48.9385	1.49204	13.8665	12.1606	0.241635	7.41874	12.2205	2.00259	0.200775	0.11018	0.024795	0	5	46.06	0.005	34.51	0.5823	0.0105	0.1748	17.55	1.2918	0.0141	-	-	0.0262	231897	0.481533	4.99981	0.582118
73	AH-170914	2014-09-17	3-AH-1-MI2	MI	plg	60	2500	49.27	1.5434	13.11	11.52	0.2152	8.1	11.85	2.28	0.1928	0.1414	0.0366	0.018	98.6387	48.7345	1.51806	13.746	12.1238	0.195215	7.28594	12.2095	2.1145	0.17843	0.16017	0.029165	0	5	46.16	0.0297	34.19	0.6066	0.0169	0.1789	17.33	1.44	0.0118	-	-	0	230308	0.484132	5.09014	0.601033
74	AH-170914	2014-09-17	3-AH-9-MI1	MI	plg	40	900	50.53	1.3809	13.13	11.3	0.2287	8.01	11.21	2.44	0.2234	0.1082	0.0298	-	98.897	49.3995	1.68348	13.882	12.2454	0.22477	6.65841	11.4415	2.42161	0.222215	0.112565	0	0.00969	5	45.75	0.0163	34.46	0.5523	0.0015	0.1745	17.55	1.3315	0.0078	-	-	0.0395	236197	0.320493	10.1704	0.31468
75	CJG-230914-01	2014-09-23	2-CJG-9-MI3	MI	plg	35.6	500	49.35	1.74	12.27	13.05	0.2274	7.45	11.21	2.81	0.2388	0.1728	0.0287	0.015	98.9511	49.2205	1.61914	13.7106	12.185	0.211482	6.94237	11.5537	2.7617	0.224611	0.160704	0.026691	0.01395	7	47.12	0.0341	33.09	0.6694	0.0129	0.2024	16.38	1.88	0.0186	-	-	0	230682	0.145041	11.4693	0.743491
76	CJG-230914-01	2014-09-23	2-CJG-9-MI8	MI	plg	32.6	500	49.21	1.77	12.29	12.87	0.1836	7.24	11.22	2.86	0.2307	0.2007	0.012	0.0349	98.523	49.0637	1.64849	13.746	12.016	0.171651	6.74737	11.5812	2.7914	0.215853	0.186651	0.01116	0.032457	7	49.91	0.0663	30.93	0.6779	0.0021	0.2141	14.15	3.2	0.0418	-	-	0.0198	230027	0.179783	12.7181	0.719786
77	CJG-230914-01	2014-09-23	2-CJG-22-MI1	MI	plg	23.6	400	49.73	2.14	11.46	14.27	0.2699	7.01	11.02	2.74	0.2665	0.2874	0.0236	0.0311	99.6522	49.6	1.93118	13.521	12.9143	0.2445	6.32856	11.471	2.715	0.24204	0.25866	0.02124	0.02799	10	47.92	0.03	32.46	0.6735	0	0.2021	15.81	2.34	0.0351	-	-	0	232458	0.189346	13.5542	0.715656
78	CJG-230914-01	2014-09-23	2-CJG-22-MI2	MI	plg	24.5	400	50.22	2.08	10.71	14.2	0.2359	7.24	10.6	2.59	0.3113	0.1799	0.0155	-	98.7591	49.875	1.7725	13.9725	12.171	0.200515	6.18431	11.3815	2.5525	0.26987	0.152915	0.013175	0	10	48.43	0.0518	32.07	0.7128	0.0159	0.1956	15.53	2.49	0.0219	-	-	0	234748	0.198841	13.9839	0.735149
79	CJG-230914-01	2014-09-23	2-CJG-26-MI4	MI	plg	37.4	450	49.71	2.01	12.22	13.05	0.206	6.59	10.98	3.14	0.3117	0.1585	0.0087	0.0194	98.7845	49.5644	1.87392	13.6606	12.1905	0.192574	6.14134	11.3391	3.0707	0.292282	0.147405	0.008091	0.018042	5	47.63	0.066	32.8	0.7713	0.0142	0.1806	16.11	2.15	0.0343	-	-	0	232364	0.105296	9.3749	0.73597
80	CJG-230914-01	2014-09-23	2-CJG-36-MI3	MI	plg	31.5	450	49.61	1.99	12.4	13.13	0.2145	6.57	10.73	3.08	0.3377	0.2242	0.0201	-	98.7009	49.4693	1.85345	13.821	12.2599	0.199485	6.12336	11.101	3.0205	0.317316	0.20957	0.018693	0	5	47.6	0.0393	32.7	0.7006	0	0.1894	16.03	2.23	0.0465	-	-	0.0152	231897	0.108546	9.48327	0.759753
81	ÞÞJIJ-081014-02	2014-10-08	TT-5-MI1	MI	plg	21.6	350	49.5	1.69	13.38	13.05	0.2029	6.95	11.33	2.24	0.2319	0.2199	0.0087	-	99.1928	49.4242	1.65625	13.8042	12.802	0.198902	6.81423	11.4524	2.22081	0.227856	0.215502	0.008526	0	2	46.99	0.0297	33.58	0.6089	0.0047	0.1645	16.83	1.7	0.0197	-	-	0.0302	231383	0.431407	9.65974	0.650333
82	ÞÞJIJ-081014-02	2014-10-08	3-TT-2-MI1	MI	plg	40	900	49.9	1.73	13.34	12.26	0.1977	6.94	11.46	2.32	0.2039	0.1995	0.0173	0.0202	98.9735	49.989	1.74038	14.29	12.0323	0.19242	6.50732	11.696	2.316	0.18982	0.15645	0.01121	0.005795	5	47.45	0.0225	33.39	0.6091	0.004	0.1766	16.52	1.83	0.0234	-	-	0.0229	233253	0.531818	5.16579	0.647377
83	ÞÞJIJ-081014-02	2014-10-08	3-TT-4-MI1	MI	plg	20	600	50.3	1.85	13.14	12.29	0.213	6.43	11.29	2.45	0.2283	0.2061	-	0.0209	98.7887	50.1885	1.75853	14.1085	11.7064	0.20235	6.11957	11.506	2.4385	0.218555	0.19679	0	0.019855	5	48.55	0.0521	32.37	0.6401	0	0.2277	15.35	2.38	0.0257	-	-	0	235122	0.449908	15.3673	0.566141
84	ÞÞJIJ-081014-02	2014-10-08	3-TT-5-MI1	MI	plg	40	550	49.62	1.365	12.75	10.63	0.1803	9	12.62	1.93	0.1595	0.1437	0.0501	-	98.7687	49.4545	1.29749	13.798	10.1247	0.171285	8.56204	12.846	1.911	0.15248	0.13707	0.047595	0	5	46.31	0.0148	33.71	0.5241	0	0.2408	17.14	1.55	0.0191	-	-	0.0111	231944	0.595775	4.92043	0.5994
85	ÞÞJIJ-081014-02	2014-10-08	3-TT-6-MI1	MI	plg	35	1200	49.49	1.4684	12.64	10.48	0.1841	9	12.88	1.84	0.158	0.1087	0.0605	0.0124	98.6484	49.3325	1.39624	13.714	9.98052	0.17538	8.56064	13.0975	1.8165	0.15081	0.103265	0.057475	0.01178	5	46.29	0.0241	34.11	0.535	0.02	0.2626	17.29	1.45	0.0216	-	-	0	231336	0.509357	4.50964	0.640173
86	ÞÞJIJ-081014-02	2014-10-08	3-TT-7-MI1	MI	plg	35	950	50.21	1.4883	13.01	10.46	0.1539	8.49	12.04	2.17	0.1777	0.1811	0.029	0.0124	98.7517	49.69	1.39401	14.1135	10.214	0.20457	8.05749	12.221	2.2465	0.15389	0.10991	0.02793	0.010165	5	47	0.0258	33.51	0.5867	0.0014	0.2107	16.89	1.67	0.0125	-	-	0.0223	234702	0.550095	5.0099	0.442413
87	ÞÞJIJ-081014-02	2014-10-08	3-TT-7-MI2	MI	plg	90	950	49.85	1.4654	13.07	10.72	0.2145	8.47	11.96	2.28	0.1614	0.1152	0.0294	0.0107	98.6664	49.766	1.32086	14.1515	10.461	0.198015	8.13349	12.2685	2.1895	0.179255	0.09319	0.030305	0.023845	5	46.76	0.0522	33.54	0.8889	0.0131	0.1932	16.74	1.8	0.0221	-	-	0	233019	0.592555	4.97008	0.488262
88	ÞÞJIJ-081014-02	2014-10-08	3-TT-8-MI1	MI	plg	14	400	49.82	1.82	14.03	12.82	0.217	5.14	12.33	2.33	0.1608	0.2125	0.0368	0.0268	99.348	50.81	1.87	14.39	10.7835	0.22	6.58	12.65	2.39	0.16	0.22	0.03	0.0268	5	-	-	-	-	-	-	-	-	-	-	-	-	232879	0.247452	4.01421	0.456949
89	MSR-121114	2014-11-12	3-MSR-2-MI1	MI	plg	30	260	49.58	1.76	13.18	12.42	0.2015	6.9	11.69	2.37	0.2214	0.1471	0.027	0.0078	98.9374	49.3965	1.6743	14.242	11.8304	0.191425	6.56228	11.975	2.31637	0.211245	0.13986	0.02565	0.00741	5	46.54	0.0277	33.39	0.6798	0.0097	0.2031	16.87	1.71	0.0208	-	-	0.0023	231757	0.516829	18.5266	0.676355
90	MSR-121114	2014-11-12	3-MSR-4-MI1	MI	plg	25	800	50.79	1.78	13.14	11.51	0.2088	6.7	11.36	2.43	0.2244	0.18	0.0341	0.01	98.7136	49.8295	1.64629	14.0545	11.4739	0.217185	6.66951	11.765	2.3925	0.19783	0.145605	0.00323	0	5	48.93	0.0462	32.37	0.6939	0.0377	0.2212	15.26	2.52	0.0369	-	-	0	237413	0.543478	11.1147	0.631129
91	MSR-121114	2014-11-12	3-MSR-5-MI1	MI	plg	30	600	49.76	1.364	12.75	10.6	0.1695	8.99	12.73	2.07	0.1559	0.1338	0.0455	0.0266	99.1036	49.5675	1.2958	13.828	10.0942	0.161025	8.55115	12.9725	2.02744	0.148675	0.12711	0.043225	0.02527	5	45.91	0	34.31	0.4843	0	0.213	17.58	1.2188	0.0114	-	-	0	232598	0.459426	14.3539	0.428813
92	MSR-121114	2014-11-12	3-MSR-7-MI1	MI	plg	25	420	49.76	1.79	13.27	12.47	0.2344	6.93	11.49	2.51	0.1918	0.1859	-	0.0294	99.2336	49.589	1.70269	14.276	11.8791	0.222745	6.59328	11.747	2.473	0.183365	0.1769	0	0.02793	5	48.22	0.0597	32.26	0.694	0	0.2346	15.4	2.41	0.0331	-	-	0.01	232598	0.36461	13.9565	0.58131
93	EI-220114-01	2015-01-22	EI-2-MI1	MI	plg	56.3	1000	49.31	1.89	13.04	13.76	0.2588	6.79	11.27	2.5	0.2195	0.1894	0.0139	0.0258	99.6597	49.31	1.89	13.04	13.76	0.2588	6.79	11.27	2.5	0.2195	0.1894	0.0139	0.0258	-	47.52	0.0345	32.9	0.5355	0	0.2348	16.33	2.02	0.0371	-	-	0.0145	230495	0.174588	5.91302	0.75199
94	EI-220114-01	2015-01-22	EI-3-MI1	MI	plg	23.2	850	49.55	1.6182	13.25	12.6	0.2104	7.1	11.4	2.37	0.2187	0.2148	0.0102	0.0163	98.9307	49.4914	1.58658	13.6616	12.3611	0.206192	6.96145	11.509	2.356	0.21471	0.210958	0.009996	0.015974	2	49.9	0.082	31.5	0.7216	0	0.2317	14.33	3.07	0.032	-	-	0	231617	0.516559	6.74027	0.733352
95	EI-220114-01	2015-01-22	EI-4-MI1	MI	olv	55.3	250	49.83	1.5846	14	12.11	0.1693	6.91	12.11	2.25	0.1892	0.1731	0.0254	0.005	99.7246	49.66	1.54	13.67	12.189	0.16	7.99	11.83	2.2	0.19	0.17	0.02	0.005	5	38.605	0.0071	0.0657	19.11	0.28475	42.065	0.343	-	-	0.14005	0.01585	-	232925	0.450532	5.10337	0.659439
96	EI-220114-01	2015-01-22	EI-5-MI1	MI	plg	80	1200	49.55	2.06	12.89	13.96	0.2412	6.35	11.04	2.45	0.2534	0.142	0.0217	-	99.1278	49.5534	2.01981	13.2634	13.6994	0.236376	6.22559	11.1082	2.458	0.249204	0.1393	0.021266	0	2	49.72	0.0503	31.56	0.931	0	0.1297	14.45	2.85	0.0436	-	-	0.007	231617	0.0663851	5.64661	0.826384
97	EI-220114-01	2015-01-22	EI-6-MI1	MI	plg	36.2	700	49.58	1.3154	12.81	10.83	0.175	8.77	12.72	1.88	0.1362	0.0981	0.045	0.0154	98.6907	49.3301	1.225	14.3003	10.1097	0.163982	8.17034	13.0413	1.8443	0.128024	0.091233	0.04185	0.014322	7	49.66	0.0238	31.23	0.8088	0.0024	0.2439	14.65	2.83	0.036	-	-	0.0244	231757	0.433286	10.4227	0.478229
98	EI-220114-01	2015-01-22	EI-6-MI3	MI	plg	36.7	700	49.67	1.2537	12.98	10.84	0.1824	8.66	12.76	1.96	0.1508	0.1349	0.057	0.0406	98.9876	49.4663	1.16756	14.4304	10.1187	0.17085	8.07031	13.0498	1.9278	0.141147	0.125457	0.05301	0.037758	7	46.76	0.0231	33.7	0.5351	0.0174	0.2358	16.9	1.5	0.0129	-	-	0	232177	0.434138	10.5779	0.468208
99	EI-220114-01	2015-01-22	EI-7-MI1	MI	plg	30.5	900	48.85	0.9616	12.83	9.01	0.2173	11.91	12.92	1.62	0.0811	0.0537	0.0565	0.0057	98.7472	48.679	0.91352	13.9215	8.57738	0.206435	11.327	13.168	1.59272	0.07722	0.05282	0.053675	0.005415	-	49.23	0.048	31.66	0.6513	0.0276	0.2459	14.79	2.74	0.0431	-	-	0.0337	228344	0.425722	14.4012	0.341483
100	EI-220114-01	2015-01-22	EI-8-MI1	MI	plg	26.4	900	48.82	2.01	12.85	14.48	0.2449	6.68	11.37	2.26	0.2109	0.2341	0.0149	0.0181	99.548	48.8608	1.97069	13.206	14.2063	0.240002	6.55208	11.4198	2.2806	0.207754	0.229592	0.014602	0.017738	2	46.85	0.0245	34.12	0.5233	0	0.2426	17.23	1.54	0.0182	-	-	0.0064	228204	0.0796838	5.49039	0.72594
101	EI-220114-01	2015-01-22	2-EI-13-MI1	MI	olv	21.5	325	49.63	1.78	13.91	13.29	0.212	5.86	11.37	2.31	0.2372	0.1831	0.0045	0.0567	99.2442	49.95	1.75	13.7	12.5133	0.21	7.71	11.2	2.28	0.24	0.18	0	0.0567	5	38.53	0	0.0618	19.61	0.3118	41.91	0.3124	-	-	0.1063	0.0059	-	231990	0.436032	5.58336	0.661183
102	EI-220114-01	2015-01-22	2-EI-36-MI1	MI	plg	21.5	425	49.49	0.6972	12.7	8.66	0.1472	11.91	13.45	1.64	0.0592	0.0356	0.0624	0.0033	99.0676	49.2775	0.6638	13.799	8.24415	0.13984	11.3258	13.67	1.61078	0.056885	0.03473	0.05928	0.003135	5	45.59	0	34.39	0.3418	0	0.2287	17.41	1.267	0.021	-	-	0.0111	231336	0.493981	9.48567	0.228813
103	EI-220114-01	2015-01-22	2-EI-49-MI1	MI	olv	20.3	320	49.29	1.84	14.34	12.48	0.2192	6.01	12.07	2.5	0.2028	0.1978	-	0.0079	99.5688	49.34	1.81	14.12	12.2656	0.22	7.11	11.89	2.46	0.2	0.2	0	0.0079	5	38.01	0	0.114	21.62	0.3475	40.33	0.3034	-	-	0.0807	0.0241	-	230401	0.113672	5.52173	0.67553
104	EI-220114-01	2015-01-22	2-EI-51-MI1	MI	plg	29.8	600	49.22	1.4477	13.06	10.98	0.1985	8.8	12.32	2.16	0.1701	0.1618	0.05	0.011	98.9146	49.091	1.37851	14.0785	10.4608	0.189725	8.37022	12.537	2.1415	0.1628	0.15371	0.0475	0.01045	5	46.83	0.0618	33.48	0.5897	0.0006	0.2736	16.64	1.86	0.0229	-	-	0.0018	230074	0.47991	13.0517	0.597863
105	EI-220114-01	2015-01-22	2-EI-51-MI2	MI	plg	18.2	600	49.08	1.4561	12.99	10.92	0.2117	8.75	12.08	2.19	0.1605	0.1221	0.02	0.0066	98.3158	48.9675	1.38638	14.0145	10.4035	0.201145	8.32618	12.308	2.1735	0.15362	0.116085	0.019	0.00627	5	46.34	0.0253	34.12	0.4904	0.0097	0.2129	17.23	1.37	0.0142	-	-	0	229420	0.469252	13.2021	0.548726
106	EI-220114-01	2015-01-22	2-EI-53-MI1	MI	plg	35.7	650	48.74	1.1743	12.87	8.97	0.1677	11.89	12.98	1.7	0.0793	0.099	0.0501	0.0242	98.975	48.5525	1.11559	13.957	8.54402	0.159315	11.3063	13.228	1.67035	0.07551	0.09405	0.047595	0.02299	5	44.8	0.0049	34.9	0.306	0.0256	0.1968	18.29	0.9427	0	-	-	0.0469	227830	0.488004	12.7576	0.31484
107	EI-220114-01	2015-01-22	2-EI-60-MI1	MI	plg	82.7	575	49.02	0.8537	12.83	9.01	0.1429	11.76	13.21	1.64	0.0594	0.0659	0.0484	0.0092	98.8725	48.836	0.81202	13.907	8.5809	0.1363	11.1858	13.4405	1.61701	0.05657	0.06293	0.04598	0.00874	5	44.77	0.0322	34.85	0.3456	0.0244	0.2195	18.2	0.8818	0.0187	-	-	0.0047	229139	0.499056	12.5522	0.282765
108
109	H14	2014-08-31	H14-8-emb	emb	plg	-	-	49.46	1.6585	14.25	11.15	0.178	7.7	12.22	2.14	0.1986	0.1661	0.0018	0.0187	99.4708	49.46	1.6585	14.25	11.15	0.178	7.7	12.22	2.14	0.1986	0.1661	0.0018	0.0187	-	-	-	-	-	-	-	-	-	-	-	-	-	231196	0.370009	2.55049	0.788424
110	H14	2014-08-31	H14-8-emb_R	emb	plg	-	-	49.49	1.6475	14.13	11.21	0.1728	7.92	12.27	2.16	0.2046	0.1205	0.019	0.0097	99.6832	49.49	1.6475	14.13	11.21	0.1728	7.92	12.27	2.16	0.2046	0.1205	0.019	0.0097	-	-	-	-	-	-	-	-	-	-	-	-	-	-	-	-	-
111	JAS-130914-001	2014-09-13	JAS-4-emb	emb	plg	-	-	49.32	1.5703	13.14	12.51	0.2098	7.75	11.6	2.17	0.1856	0.1335	0.0329	-	98.9658	49.32	1.5703	13.14	12.51	0.2098	7.75	11.6	2.17	0.1856	0.1335	0.0329	0	-	46.17	0.0538	34.15	0.5751	0	0.1563	16.84	1.54	0.016	-	-	0.0204	230541	0.541175	5.45368	0.547089
112
113	H14	2014-08-31	H14a-8-gl	gl	olv	-	-	-	-	-	-	-	-	-	-	-	-	-	-	-	-	-	-	-	-	-	-	-	-	-	-	-	-	-	-	-	-	-	-	-	-	-	-	-	-	233720	0.804426	1.03585	0.877941
114	H14	2014-08-31	H14a-8-gl_R	gl	olv	-	-	51.54	2.02	14.28	12.2	0.2412	5.57	10.06	2.32	0.382	0.2175	0.0153	-	99.0409	51.54	2.02	14.28	12.2	0.2412	5.57	10.06	2.32	0.382	0.2175	0.0153	0	-	38.8	0.0244	0.0475	18.82	0.2933	42.38	0.3115	-	-	-	-	-	240919	0.859277	0.990843	0.938263
115	H14	2014-08-31	H14a-10-gl	gl	plg	-	-	49.81	1.3609	13.75	11.19	0.1772	8.09	12.21	2.13	0.2014	0.0739	0.0169	0.0136	99.3804	49.81	1.3609	13.75	11.19	0.1772	8.09	12.21	2.13	0.2014	0.0739	0.0169	0.0136	-	46.48	0.0207	34.08	0.5091	0.0064	0.1769	16.81	1.42	0.0254	-	-	0.0059	232832	0.358832	3.03799	0.678836
116	H14	2014-08-31	H14-11-gl	gl	olv	-	-	49.78	1.0769	14.4	10.08	0.1676	8.79	13.62	1.78	0.1122	0.0746	0.0318	0.0148	100.144	49.78	1.0769	14.4	10.08	0.1676	8.79	13.62	1.78	0.1122	0.0746	0.0318	0.0148	-	-	-	-	-	-	-	-	-	-	-	-	-	232692	0.16854	3.32731	0.429234
117	H14	2014-08-31	H14-11-gl_R	gl	olv	-	-	-	-	-	-	-	-	-	-	-	-	-	-	-	-	-	-	-	-	-	-	-	-	-	-	-	-	-	-	-	-	-	-	-	-	-	-	-	-	239330	0.17145	3.37466	0.450476
118	JG-040914-02	2014-09-04	JG3-gl	gl	plg	-	-	49.65	2	13.57	13.32	0.2411	6.53	11.37	2.37	0.2043	0.2275	-	-	99.6922	49.65	2	13.57	13.32	0.2411	6.53	11.37	2.37	0.2043	0.2275	0	0	-	47.16	0	33.56	0.5403	0.0032	0.2719	16.74	1.64	0.0159	-	-	0.021	232084	0.0892889	5.27249	0.672066
119	WM-1498-1	2014-09-08	WM-7-gl	gl	plg	-	-	49.97	1.9	13.67	12.87	0.2456	6.46	10.93	2.27	0.203	0.1763	0.0299	0.0143	98.8482	49.97	1.9	13.67	12.87	0.2456	6.46	10.93	2.27	0.203	0.1763	0.0299	0.0143	-	-	-	-	-	-	-	-	-	-	-	-	-	233580	0.0614645	4.57774	0.691048
120	JAS-130914-001	2014-09-13	JAS-1-gl	gl	plg	-	-	49.76	1.91	13.55	13.48	0.2223	6.45	11	2.43	0.2363	0.1777	0.0039	0.0483	99.3753	49.76	1.91	13.55	13.48	0.2223	6.45	11	2.43	0.2363	0.1777	0.0039	0.0483	-	46.3	0.0449	34.06	0.577	0.0165	0.1878	17.38	1.57	0.0149	-	-	0.0199	232598	0.0597612	5.10725	0.737866
121	AH-170914	2014-09-17	3-AH-3-gl	gl	plg	-	-	-	-	-	-	-	-	-	-	-	-	-	-	-	-	-	-	-	-	-	-	-	-	-	-	-	-	47.17	0.0039	33.35	0.6954	0.0254	0.2441	16.21	1.87	0.0248	-	-	0	233720	0.126912	3.20608	0.795702
122	AH-170914	2014-09-17	3-AH-9-gl	gl	plg	-	-	-	-	-	-	-	-	-	-	-	-	-	-	-	-	-	-	-	-	-	-	-	-	-	-	-	-	50.3	0.0328	31.25	0.8388	0.0037	0.2212	14.52	3.09	0.0519	-	-	0.0313	233720	0.140131	3.74361	0.800012
123	ÞÞJIJ-081014-02	2014-10-08	TT-5-gl	gl	plg	-	-	49.4	1.97	12.92	14.19	0.2302	6.66	11.37	2.45	0.2208	0.1631	-	0.0146	99.8547	49.4	1.97	12.92	14.19	0.2302	6.66	11.37	2.45	0.2208	0.1631	0	0.0146	-	49.64	0.0612	31.57	0.7479	0.0136	0.2292	14.49	2.81	0.035	-	-	0.0163	230915	0.085249	5.89187	0.744465
124	MSR-291014-3	2014-10-29	MSR-1-gl	gl	plg	-	-	49.66	2.02	13.1	13.99	0.2511	6.43	11.38	2.37	0.2376	0.1625	0.0345	0.0329	99.7584	49.66	2.02	13.1	13.99	0.2511	6.43	11.38	2.37	0.2376	0.1625	0.0345	0.0329	-	46.96	0.0651	33.76	0.5354	0	0.2547	16.75	1.73	0.0273	-	-	0	232131	0.092965	5.0985	0.764172
125	MSR-291014-3	2014-10-29	MSR-2-gl	gl	plg	-	-	48.91	1.96	12.71	14.87	0.254	6.57	11.28	2.35	0.2103	0.1784	0.0006	0.0201	99.731	48.91	1.96	12.71	14.87	0.254	6.57	11.28	2.35	0.2103	0.1784	0.0006	0.0201	-	45.49	0.007	34.75	0.567	0	0.1378	17.65	1.2004	0.0124	-	-	0.0017	228625	0.102663	5.78439	0.738028
126	MSR-121114	2014-11-12	3-MSR-2-gl	gl	plg	-	-	-	-	-	-	-	-	-	-	-	-	-	-	-	-	-	-	-	-	-	-	-	-	-	-	-	-	50.19	0.058	30.77	0.8714	0.0018	0.229	13.96	3.04	0.0401	-	-	0	233720	0.210374	4.13122	0.691445
127	EI-220114-01	2015-01-22	EI-8-gl	gl	plg	-	-	-	-	-	-	-	-	-	-	-	-	-	-	-	-	-	-	-	-	-	-	-	-	-	-	-	-	50.86	0.0444	30.65	0.7932	0	0.284	13.86	3.29	0.0536	-	-	0.0087	233720	0.0675217	5.9343	0.75767
[truncated: 27 more columns]
